# Supplementary material for: Transcriptional adaptation upregulates utrophin in Duchenne muscular dystrophy
Source: Nature. 2025 Feb 12;639(8054):493–502. doi: 10.1038/s41586-024-08539-x (PMC11903304; doi:10.1038/s41586-024-08539-x)
Supplement: Supplementary file 3 — Source Data Figs. 1–5 and Extended Data Figs. 1–9 [file 41586_2024_8539_MOESM3_ESM.xlsx]

## Sheet: Fig. 1
Fig. 1a				Fig. 1c			Fig. 1d			Fig. 1e			Fig. 1f			Fig. 1g					Fig. 1h
DMSO	CPT	TSA		WT	DMDPTC/+		WT	DMDPTC/+		WT	DMDPTC/+		WT	DMDPTC/+		WT	DMDPTC/+	WT	DMDPTC/+		WT	DMDPTC/+	WT	DMDPTC/+
31.95	17.26	63.28		1.32418	1.18679		1.11446	0.533027		1.01835	0.880427		1.08733	1.50794		1.1	0.8	1.01	0.78		1.08585	0.764768	1.05699	1.70263
28.48	16.57	62.53		0.803542	0.89381		0.885544	0.521481		1.04478	0.932693		1.05485	1.59383		1.03	1.3	1.04	0.89		1.01982	0.80115	1.051	1.78557
43.45	6	58.35		0.872281	1.13095		1.01141	0.559211		0.936866	1.01123		0.857818	1.77188		0.87	0.96	0.95	1		0.894327	1.13853	0.892012	2.37932
				1	1.22		0.988585	0.559747		0.958882	1.13666		0.948914	1.59814
										1.04112	1.05046		1.05109	1.59682

## Sheet: Fig. 2
Fig. 1a					Fig. 2b					Fig. 2c					Fig. 2d					Fig. 2e					Fig. 2f
siCTRL	siUPF1 + siSMG6	siCTRL	siUPF1 + siSMG6		siCTRL	siUPF1 + siSMG6	siCTRL	siUPF1 + siSMG6		siCTRL	siUPF1 + siSMG6	siCTRL	siUPF1 + siSMG6		CTRL		DMD OE			CTRL	DMD OE	CTRL	DMD OE		CTRL	DMD OE	CTRL	DMD OE
1.04977	0.550614	0.650266	1.25533		0.861269	0.89318	2.30485	0.638527		0.905054	1.09744	2.34057	1.35819		WT	DMDPTC/+	WT	DMDPTC/+		1.0888	0.841194	1.86631	1.45021		0.950578	0.517258	1.44981	1.49357
0.950235	0.668113	0.606439	0.778845		1.13873	0.934085	1.80449	1.23546		1.09495	1.24993	2.31141	1.4292		1.40661	1.68247	7.17506	4.90991		0.991955	0.92788	1.77595	1.59259		0.963418	0.657746	1.66412	1.32258
1.04919	0.457884	0.546376	1.24858		0.94696	1.03696	2.06975	1.21476		0.833021	0.877787	1.37641	1.35206		0.882449	0.817908	3.63422	2.81509		0.91924	0.965036	2.07017	1.74097		1.086	0.525183	1.25017	1.74097
0.907029	0.4396	0.645037	1.08288		1.02615	0.981976	1.52896	1.2543		1.33986	0.809248	2.03898	1.48853		0.710942	0.94872	4.09195	2.29935				1.37682	1.90147				1.43809	1.68035
1.04379	0.602056	0.718514	0.772533		1.02689	1.03724	1.53285	1.37519		0.827115	1.09613	1.61483	1.33414

## Sheet: Fig. 3
Fig. 2b
Empty	WT	E338X	Empty	WT	E338X	Empty	WT	E338X	Empty	WT	E338X
0.88767	1.15239	1.02316	1.092	1.11522	1.14528	1.11715	1.27658	2.46744	1.02689	0.897744	1.18295
0.883742	1.12731	1.10053	0.944572	1.12088	1.04987	1.08216	1.34611	1.45436	0.97661	0.879526	1.20011
1.22859		1.14998	0.963425	1.06555	1.19648	0.800691	1.02707	1.8897	0.996499	0.945118
						1.04064	1.21658	2.254
Fig. 2c
Empty	WT	E1412X	Empty	WT	E1412X	Empty	WT	E1412X	Empty	WT	E1412X
0.77163	1.04945	1.64524	1.05328	1.14279	1.43735	0.855973	0.828464	1.62599	1.02689	1.07497	1.00015
1.10363	0.921007	1.44109	0.888218	0.769315	1.37026	1.14403	1.12715	1.98103	0.97661	1.04457	1.12573
1.12474	0.878289	2.51355	1.01145	1.20419	1.48923	1	1.19858	1.35829	0.996499	1.21354	1.07903
1.07495	0.818139	1.65606	1.04706	1.17913	1.48263
0.925046	0.87256	1.52848
Fig. 2d
Empty	WT	Q1624X	Empty	WT	Q1624X	Empty	WT	Q1624X	Empty	WT	Q1624X
1.00222	1.1116	1.37553	1.092	1.12183	1.20432	1.02201	0.715515	1.27252	1.02689	0.885602	0.908606
0.997782	1.24066	1.44464	0.944572	1.03978	1.22717	0.977987	0.716919	1.37296	0.97661	0.957423	0.944029
1	1.30484	2.36704	0.963425	1.0745	1.23085	1.01113	0.716217	1.42876	0.996499	0.890759	1.1171
	0.892849	2.40408
Fig. 2f
T3H38-iHHR	T3H38-aHHR	T3H38-iHHR	T3H38-aHHR	T3H38-iHHR	T3H38-aHHR	T3H38-iHHR	T3H38-aHHR
0.859455	0.230786	0.965332	0.630816	1.22229	0.602897	1.09713	0.276384
1.14054	0.361772	1.03467	0.607598	0.677767	0.297584	0.990106	0.218115
1.25809	0.598006	1.02575	0.422404	0.91762	0.841341	0.912762	0.223756
0.741911	0.582252	0.974254	0.321589	1.04776	0.381718
Fig. 2g
T3H38-iHHR	T3H38-aHHR	T3H38-iHHR	T3H38-aHHR	T3H38-iHHR	T3H38-aHHR	T3H38-iHHR	T3H38-aHHR
1	1.72498	0.999148	2.40996	1.07086	1.57502	1.02295	0.687891
1.76925	6.14229	1.00085	2.6594	1.22588	1.92198	0.915312	0.672887
0.230754	2.58761	1.35776	3.80077	1.1073	1.97612	1.06174	1.39605
1	3.70113	1.64224	2.68624	0.908254	1.64485

## Sheet: Fig. 4
Fig. 4a						Fig. 4b						Fig. 4c
WT	DMDE118X	DMDΔE52	DMDΔE51-54	DMDR2905X		WT	DMDE118X	DMDΔE52	DMDΔE51-54	DMDR2905X		Sc	i51-5ss
1.00586	0.797315	0.3431	0.908232	0.511811		1.01246	2.79768	1.55536	2.19488	1.611		100	86.8
0.987057	0.58375	0.345855	0.866869	0.852107		0.944828	1.86384	1.73617	2.22631	1.56374		100	84.68
1.00709	0.660929	0.30011	0.971	0.729888		1.04272	2.03511	1.77167	2.25189	1.99669		100	92.7
Fig. 4d				Fig. 4e				Fig. 4f				Fig. 4g					Fig. 4h
WT	DMDΔE52			WT	DMDΔE52			WT	DMDΔE52			WT	DMDΔE52	Sc	i51-5ss		WT		DMDΔE52
Sc	Sc	i51-5ss		Sc	Sc	i51-5ss		Sc	Sc	i51-5ss		59114.7	49971.9	1	0.725578		T3H38-iHHR	T3H38-aHHR	T3H38-iHHR	T3H38-aHHR
1.00798	0.323548	0.442001		1	0.823736	0.805079		0.922204	1.79515	1.12125		48575.6	48858.9	1	0.8		0.910768	1.48113	2.47627	3.8397
0.936551	0.244413	0.421393		1	0.823736	0.908351		0.956446	2.29942	2.08794			102892				1.23243	1.51105	1.48212	3.56448
1.05547	0.145566	1.15727						1.12135	2.17769	2.07263							0.856798	1.49063	1.59136	2.91775
1	0.0605473	0.631631						1	1.54501	0.856013
	0.406969							1.28952	1.91823	0.775085
								0.710478	1.80986	0.735689

## Sheet: Fig. 5
Fig. 5b					Fig. 5c				Fig. 5d				Fig. 5e
Sc	i52-5ss	Sc	i6-5ss		Sc	i52-5ss	i6-5ss		Sc	i52-5ss	i6-5ss		Sc	i52-5ss	Sc	i6-5ss
100	11.4	100	5.41		1	0.01	0.303759		1	2.40327	1.46409		100	49.23	100	64.47
100	0	100	1.83		1	0.79664	0.535887		1	3.50885	2.67771		100	54.72	100	62.31
100	0	100	0		1	0.0143627	0.875998		1	2.29163	1.694		100	60.62	100	63.82
Fig. 5f				Fig. 5g				Fig. 5h
Sc	i52-5ss	i6-5ss		Sc	i52-5ss	i6-5ss		dystrophin			utrophin
1.07744	0.958191	0.734773		1.06362	2.6787	2.03835		Sc	i52-5ss	i6-5ss	Sc	i52-5ss	i6-5ss
0.805574	1.19708	1.07985		0.932403	2.29163	2.20877		1	0.959993	0.98847	1	1.243	1.48293
0.89884	1.32317	1.18538		1.00398	4.88717	2.39344		1	0.86177	1.23503	1	1.15	1.49564

## Sheet: Ext. Data. Fig. 1
Ext. Data Fig. 1a			Ext. Data Fig. 1c			Ext. Data Fig. 1d
DMSO	CPT		DMSO	TSA		DMSO	TSA
0.969735	0.629801		0.9	19.6		0.777602	20.8739
0.968557	0.718124		0.9	23.4		1.2224	21.6717
1.06171	0.600085		1.2	26.5		0.797428	21.9812
1.19233	0.104301					1.07381	18.5068
0.807668	0.225555					0.926189	17.2573
							16.8055

## Sheet: Ext. Data. Fig. 2
Ext. Data Fig. 2a				Ext. Data Fig. 2b			Ext. Data Fig. 2c			Ext. Data Fig. 2d			Ext. Data Fig. 2e
DMSO	CPT	TSA		DMSO	CPT		DMSO	TSA		WT	DMDPTC/+		WT	DMDPTC/+
27.88	11	66		1.0443	0.853899		1.0462	35.785		43.95	27.88		0.797428	0.128548
16.72	9	68.93		1.02235	1.01599		0.779352	36.0323		43.9	16.72		0.8192	0.288771
5	19.38	57.37		0.933345	0.723916		1.17445	38.1759		43.45	5		1.38337	0.403477
				1.10906	0.591912		1.05596	38.7899					0.777602	0.300564
				0.800905	0.587747		0.924116	30.7702					1.2224	0.452937
				1.09004	0.531996		1.01993	42.8431

## Sheet: Ext. Data. Fig. 3
Ext. Data. Fig. 3a			Ext. Data. Fig. 3b			Ext. Data. Fig. 3c			Ext. Data Fig. 3d
DMSO	TSA		WT	DMDPTC/+		WT	DMDPTC/+		WT								DMDPTC/+
1.32418	1.48225		0.779394	0.848489		0.950578	1.45021				0 h (CHX)		24 h (CHX)		48 h (CHX)		0 h (CHX)		24 h (CHX)		48 h (CHX)
0.803542	1.17779		0.890057	1.11802		0.963418	1.66412		dystrophin		1	1	0.2499	0.3569	0.538	0.456	1	1	0.357	0.511	0.22	0.398
0.872281	0.890402		1.33055	1.33938		1.086	1.90756		utrophin		1	1	0.0208	0.022	0.0179	0.021	1	1	0.448	0.117	0.476	0.128
1	0.870304		0.933713	1.46613		1.2207	1.22283		γ-tubulin		1	1	0.231	0.056	0.231	0.062	1	1	0.543	0.552	0.4011	0.436
			1.06629			0.779301	1.43809

## Sheet: Ext. Data. Fig. 4
Ext. Data Fig. 4a					Ext. Data Fig. 4b					Ext. Data Fig. 4c					Ext. Data Fig. 4d
0	0.1	0.5	1.0		0	0.1	0.5	1.0		0	8	16	24		0	8	16	24
0.777602	1.76773	37.8747	18.5068		0.616067	1.89985	18.644	43.3232		0.777602	2.3778	26.0031	20.8739		0.616067	3.27178	13.3944	43.3232
1.2224	1.20612	31.0304	17.2573		1.38393	1.5259	13.4748	53.7996		1.2224	1.47052	16.4814	21.6717		1.38393	5.42053	13.7649	53.7996
1.07381	2.14984	28.6457	21.9812		1.05596	4.81503		53.0096		0.797428		24.362	21.9812		1.05596	1.93248	16.9992	53.0096
0.926189		35.9549	20.8739		0.924116					1.07381			18.5068		0.924116
			21.6717		1.01993					0.926189			17.2573		1.01993
													16.8055
Ext. Data Fig. 4e															Ext. Data Fig. 4f
DMD				UTRN											DMD				UTRN
0	0.1	0.5	1.0	0	0.1	0.5	1.0								0	0.1	0.5	1.0	0	0.1	0.5	1.0
0.803542	0.813534	1.13698	0.890402	1.0527	0.910272	1.24181	0.607974								1.18679	1.21186	0.90182	0.56477	0.880427	1.16115	1.31737	1.49969
0.872281	0.77584	2.28212	0.870304	1.18972	1.09389	0.942737	0.589813								0.89381	1.18165	0.764054	0.552537	0.932693	1.0649	1.14135	1.49844
1			1.17779	0.75758	0.835283	0.801741	0.694959								1.13095	1.27167		0.592513	1.01123	1.12853		1.50794
															1.13166			0.347531	1.13666			1.59383
																		0.400255	1.05046			1.77188
Ext. Data Fig. 4g															Ext. Data Fig. 4h
hours	DMD						UTRN								hours	DMD						UTRN
0	0.803542	0.872281	1				1.0527	1.18972	0.75758						0	1.18679	0.89381	1.13095	1.13166			0.932693	1.01123	1.13666	1.05046
8	1.16472	1.03452					0.881819	0.895744							8	0.182236	0.616153	0.423723				1.64834	1.19264	1.18075
16	1.81199	1.06992					0.869313	0.541575	0.66821						16	0.619938	0.817082					1.60405	1.43446
24	0.890402	0.870304					0.607974	0.589813	0.694959						24	0.347531	0.400255	0.552537				1.59383	1.77188	1.50794

## Sheet: Ext. Data. Fig. 5
Ext. Data Fig. 5a			Ext. Data Fig. 5b				Ext. Data Fig. 5c			Ext. Data Fig. 5d				Ext. Data Fig. 5e			Ext. Data Fig. 5f
TSA	TSA + recovery		DMSO	TSA	TSA+recovery		TSA	TSA + recovery		DMSO	TSA	TSA+recovery		TSA	TSA + recovery		TSA	TSA + recovery
19.7925	5.51153		23	66.08	35.94		30.418	11.6704		25.76	66	47.7		0.533027	0.905152		1.50794	1.18726
15.8256	2.69709		25.63	63.28	45.04		42.1288	6.1112		27.88	68.3	43.4		0.521481	0.686624		1.59383	1.20076
17.1995	5.84201		28.48	62.53	45.247		30.2629	9.99684		16.72	64.39	32.88		0.559211	0.652251		1.77188	1.20929
18.5068	3.23954						43.3232	11.3216						0.699234	1.3325		1.74362	1.3907
17.2573	3.00957						53.7996	6.52456									1.6592	1.47128
16.8055	4.13509						53.0096	6.1112									1.93408	1.3843
Ext. Data Fig. 6g					Ext. Data Fig. 6h
siCTRL	siUPF1 + siSMG6	siCTRL	siUPF1 + siSMG6		siCTRL	siUPF1 + siSMG6	siCTRL	siUPF1 + siSMG6
1.07964	0.285309	1.1267	0.365169		0.872062	0.576633	1.04897	0.627337
1.02293	0.282771	1.04331	0.301014		0.978923	0.562196	1.05455	0.68921
1.01414	0.269316	1.0618	0.330047		0.904231	0.51367	1.11159	0.520129
0.875584	0.308268	1.16606	0.274978		1.3658	0.549437	1.19245	0.518739
1.00771	0.316558	1.11474	0.449678		0.878988	0.656072	1.07826	0.529607
	0.357241	1.07126				0.563881	0.948791

[truncated: 4 more sheets: Ext. Data. Fig. 6, Ext. Data. Fig. 7, Ext. Data. Fig. 8, Ext. Data. Fig. 9]
